# Supplementary material for: Overexpression of OAS Genes in Severe COVID-19: A Cross-Sectional Study of Hospitalized Patients Infected with Delta and Omicron Variants
Source: J Clin Med. 2026 Mar 13;15(6):2189. doi: 10.3390/jcm15062189 (PMC13027319; doi:10.3390/jcm15062189)
Supplement: Supplementary file 1 [file jcm-15-02189-s001.zip]

Archive with 1 entries (1 files):
- jcm-4151128-supplementary.pdf
